# Supplementary material for: Baccharis trimera Infusion Reduces Macrophages Activation and High-Fat Diet-Induced Metabolic Disorders in Mice
Source: Pharmaceuticals (Basel). 2022 Oct 13;15(10):1258. doi: 10.3390/ph15101258 (PMC9611608; doi:10.3390/ph15101258)
Supplement: Supplementary file 1 [file pharmaceuticals-15-01258-s001.zip]

Archive with 1 entries (1 files):
- pharmaceuticals-1882286-supplementary.pdf
